# Supplementary material for: Ameliorative Effects of Zingiber officinale Rosc on Antibiotic-Associated Diarrhea and Improvement in Intestinal Function
Source: Molecules. 2024 Feb 5;29(3):732. doi: 10.3390/molecules29030732 (PMC10856109; doi:10.3390/molecules29030732)
Supplement: Supplementary file 1 [file molecules-29-00732-s001.zip]

Archive with 1 entries (1 files):
- molecules-2818511-supplementary.pdf
